# Supplementary material for: Serglycin Cooperates with the Unfolded Protein Response Pathway and Inflammation to Drive Glioblastoma Cell Survival
Source: Cells. 2026 Apr 9;15(8):660. doi: 10.3390/cells15080660 (PMC13115332; doi:10.3390/cells15080660)
Supplement: Supplementary file 1 [file cells-15-00660-s001.zip]

Archive with 1 entries (1 files):
- cells-4194267-supplementary.pdf
